# Supplementary material for: Sustainable Multi-Network Cationic Cryogels for High-Efficiency Removal of Hazardous Oxyanions from Aqueous Solutions
Source: Polymers (Basel). 2023 Feb 10;15(4):885. doi: 10.3390/polym15040885 (PMC9966014; doi:10.3390/polym15040885)
Supplement: Supplementary file 1 [file polymers-15-00885-s001.zip]

Archive with 1 entries (1 files):
- polymers-2205872-supplementary.pdf
